# Supplementary material for: Synthesis, Biological Evaluation, Molecular Dynamics, and QM-MM Calculation of Spiro-Acridine Derivatives Against Leishmaniasis
Source: Microorganisms. 2025 Jun 2;13(6):1297. doi: 10.3390/microorganisms13061297 (PMC12195250; doi:10.3390/microorganisms13061297)
Supplement: Supplementary file 1 [file microorganisms-13-01297-s001.zip]

Archive with 1 entries (1 files):
- microorganisms-3648532-supplementary.pdf
